# Supplementary material for: Activation of IGFBP4 via unconventional mechanism of miRNA attenuates metastasis of intrahepatic cholangiocarcinoma
Source: Hepatol Int. 2023 Jun 22;18(1):91–107. doi: 10.1007/s12072-023-10552-7 (PMC10858123; doi:10.1007/s12072-023-10552-7)
Supplement: Supplementary file 2 — Supplementary file2 (XLSX 9 KB) [file 12072_2023_10552_MOESM2_ESM.xlsx]

## Sheet: Sheet1
Table S1 Sequence of siRNA
si-NC	UUCUCCGAACGUGUCACGUTT
si-IGFBP4-1	CCAAGCAGTGTCACCCAGCTCTGGA
si-IGFBP4-2	CACCAGCTGGCTGACAGCTTTCGAG
