# Supplementary material for: Activation of IGFBP4 via unconventional mechanism of miRNA attenuates metastasis of intrahepatic cholangiocarcinoma
Source: Hepatol Int. 2023 Jun 22;18(1):91–107. doi: 10.1007/s12072-023-10552-7 (PMC10858123; doi:10.1007/s12072-023-10552-7)
Supplement: Supplementary file 3 — Supplementary file3 (XLSX 10 KB) [file 12072_2023_10552_MOESM3_ESM.xlsx]

## Sheet: Sheet1
Table S2 Sequence of RT-qPCR primers and PCR primers
Name	Sequence(5'-3')
GAPDH-Forwardorward	CTCTGCTCCTCCTGTTCGAC
GAPDH-Reverseeverse	GCGCCCAATACGACCAAATC
IGFBP4-Forward	CTGGTTGTTGCACCATCTGC
IGFBP4-Reverse	GCCCTCTGTGCTTCAAGTCT
miR-122-5p-Forward	CCTGGAGTGTGACAATGGTGTTTG
miR-122-5p-Reverse	Universal primers
pGL3-basic-NheI-IGFBP4-Forward	cgagctcttacgcgtgctagcGTAGGGAAGAATGGGTGGGAA
pGL3-basic-HindIII-IGFBP4-Reverse	cagtaccggaatgccaagcttGTGCCGGAGGGGAGCAAG
IGFBP4-promotor1-Forward	GAGAGGGAACCTAGGAGATGGA
IGFBP4-promotor1-Reverse	TCCTATTGATCCCTATTCCCCC
IGFBP4-promotor2-Forward	CTCTGTCGCCCAGGTTGGAG
IGFBP4-promotor2-Reverse	TGGTGGCGGGTGCCTGTA
IGFBP4-promotor3-Forward	CCTTCTTTCACCTAGGCTGGT
IGFBP4-promotor3-Reverse	GTTCACCTGTGGTCCCAGGT
IGFBP4-promotor4-Forward	GCTCCCCCACCTCTGGGAA
IGFBP4-promotor4-Reverse	GAGGGGCAGGGGGCTGAG
U6-Forward	CTCGCTTCGGCAGCACA
U6-Reverse	AACGCTTCACGAATTTGCGT
5S-Forward	TCTCGTCTGATCTCGGAAGCTA
5S-Reverse	GCGGTCTCCCATCCAAGTA
