# Supplementary material for: Activation of IGFBP4 via unconventional mechanism of miRNA attenuates metastasis of intrahepatic cholangiocarcinoma
Source: Hepatol Int. 2023 Jun 22;18(1):91–107. doi: 10.1007/s12072-023-10552-7 (PMC10858123; doi:10.1007/s12072-023-10552-7)
Supplement: Supplementary file 4 — Supplementary file4 (XLSX 9 KB) [file 12072_2023_10552_MOESM4_ESM.xlsx]

## Sheet: Sheet1
Table S3 Promoter Sequnce of IGFBP4
5’-GTAGGGAAGAATGGGTGGGAATTAGCGGGGGCCTGAGAGGGAACCTAGGAGATGGATCTTTGCTCCAAATGCCACTCCAGGGCTCTTCTCAATTTGGGCAGGATTGGGCAAGGCTGGGGGAATAGGGATCAATAGGATTTTACAGAGGGTCAAGCCAGGCCCAACACTAGCCCAAGTAGCAACACTGGGTGAATTAAAAAAGCATCCCTTCCTTAAAATTCTTTTTTTTTTTTTTTTTTGAGACAGAGTCTTGCTCTGTCACCTGGACTGGAGTGCAGTGGTATGATCTTGGATCACTGTAACCTCCTCCTCCTGGGGTTCAAGCGATTCTTCTGCCTCAGCCTCCCAAGTAGCTGGGATTACAGGCATGCGCCACCACGCCCGGCTAATTTTTGT…
									c
